# Supplementary material for: Comparative morphology of immature stages of four species of Chinavia (Hemiptera, Pentatomidae), with a key to the species of Rio Grande do Sul, Brazil
Source: Zookeys. 2013 Jul 30;(319):59–82. doi: 10.3897/zookeys.319.4310 (PMC3764515; doi:10.3897/zookeys.319.4310)
Supplement: XML Treatment for Chinavia aseada [file zookeys.319.4310-treatment2.xml]

<!DOCTYPE tp:taxon-treatment
  PUBLIC "-//TaxonX//DTD Taxonomic Treatment Publishing DTD v0 20100105//EN" "tax-treatment-NSO.dtd">
<tp:taxon-treatment xmlns:tp="http://www.plazi.org/taxpub"><tp:treatment-meta><mixed-citation publication-type="journal"><person-group><name><surname>Fürstenau</surname><given-names>Brenda Bianca Rodrigues Jesse</given-names></name><name><surname>Schwertner</surname><given-names>Cristiano Feldens</given-names></name><name><surname>Grazia</surname><given-names>Jocelia</given-names></name></person-group><article-title>Comparative morphology of immature stages of four species of <italic>Chinavia</italic> (Hemiptera, Pentatomidae), with a key to the species of Rio Grande do Sul, Brazil</article-title><source>Zookeys</source><day>30</day><month>7</month><year>2013</year><volume>2013</volume><issue>319</issue><fpage>59</fpage><lpage>82</lpage><pub-id pub-id-type="doi">10.3897/zookeys.319.4310</pub-id></mixed-citation></tp:treatment-meta><tp:nomenclature><tp:taxon-name>
                        <tp:taxon-name-part taxon-name-part-type="genus">Chinavia</tp:taxon-name-part>
                        <tp:taxon-name-part taxon-name-part-type="species">aseada</tp:taxon-name-part>
                        <object-id xmlns:xlink="http://www.w3.org/1999/xlink" xlink:type="simple">http://species-id.net/wiki/Chinavia_aseada</object-id>
                    </tp:taxon-name><tp:taxon-authority>(Rolston, 1983)</tp:taxon-authority><xref ref-type="fig" rid="F2">Figs 7–12</xref></tp:nomenclature><tp:treatment-sec sec-type="Remarks"><title>Remarks.</title><p>Adults of <italic><tp:taxon-name>Chinavia aseada</tp:taxon-name></italic> have general body color green and margins of the body, head, pronotum, hemelytra and connexivum reddish (<xref ref-type="bibr" rid="B24">Rolston 1983</xref>). Distribution includes Brazil (Pará, Mato Grosso, Distrito Federal, Paraná and Rio Grande do Sul) (<xref ref-type="bibr" rid="B29">Schwertner and Grazia 2007</xref>) and northern Argentina (<xref ref-type="bibr" rid="B29">Schwertner and Grazia 2007</xref>). The morphometric parameters of nymphal instars are shown in <xref ref-type="table" rid="T3">Table 3</xref>.</p><table-wrap id="T3" position="float" orientation="portrait"><label>Table 3.</label><caption><p>Morphometric traits of nymphs of <italic><tp:taxon-name>Chinavia aseada</tp:taxon-name></italic> (Rolston, 1983) (n = 5) (mean ± standard deviation, mm).</p></caption><table><tbody><tr><th rowspan="1" colspan="1"><bold>Measures</bold></th><th rowspan="1" colspan="1"><bold>1st instar</bold></th><th rowspan="1" colspan="1"><bold>2nd instar</bold></th><th rowspan="1" colspan="1"><bold>3rd instar</bold></th><th rowspan="1" colspan="1"><bold>4th instar</bold></th><th rowspan="1" colspan="1"><bold>5th instar</bold></th></tr><tr><td rowspan="1" colspan="1">TL</td><td rowspan="1" colspan="1">2.03±0.42</td><td rowspan="1" colspan="1">3.01±0.33</td><td rowspan="1" colspan="1">3.97±0.31</td><td rowspan="1" colspan="1">5.98±0.45</td><td rowspan="1" colspan="1">9.34±0.89</td></tr><tr><td rowspan="1" colspan="1">TW</td><td rowspan="1" colspan="1">1.54±0.23</td><td rowspan="1" colspan="1">2.36±0.27</td><td rowspan="1" colspan="1">4.06±0.27</td><td rowspan="1" colspan="1">4.89±0.22</td><td rowspan="1" colspan="1">10.09±1.23</td></tr><tr><td rowspan="1" colspan="1">ID</td><td rowspan="1" colspan="1">0.63±0.03</td><td rowspan="1" colspan="1">0.85±0.06</td><td rowspan="1" colspan="1">1.1±0.08</td><td rowspan="1" colspan="1">1.32±0.14</td><td rowspan="1" colspan="1">1.59±0.17</td></tr><tr><td rowspan="1" colspan="1">I</td><td rowspan="1" colspan="1">0.11±0.05</td><td rowspan="1" colspan="1">0.16±0.04</td><td rowspan="1" colspan="1">0.21±0.06</td><td rowspan="1" colspan="1">0.33±0.05</td><td rowspan="1" colspan="1">0.41±0.11 </td></tr><tr><td rowspan="1" colspan="1">II</td><td rowspan="1" colspan="1">0.22±0.03</td><td rowspan="1" colspan="1">0.42±0.05</td><td rowspan="1" colspan="1">0.72±0.06</td><td rowspan="1" colspan="1">1.1±0.08</td><td rowspan="1" colspan="1">1.32±0.14</td></tr><tr><td rowspan="1" colspan="1">III</td><td rowspan="1" colspan="1">0.23±0.05</td><td rowspan="1" colspan="1">0.41±0.05</td><td rowspan="1" colspan="1">0.62±0.07</td><td rowspan="1" colspan="1">0.92±0.12</td><td rowspan="1" colspan="1">1.39±0.21</td></tr><tr><td rowspan="1" colspan="1">IV</td><td rowspan="1" colspan="1">0.41±0.08</td><td rowspan="1" colspan="1">0.65±0.11</td><td rowspan="1" colspan="1">0.95±0.08</td><td rowspan="1" colspan="1">1.17±0.09</td><td rowspan="1" colspan="1">1.43±0.12</td></tr><tr><td rowspan="1" colspan="1">RL</td><td rowspan="1" colspan="1">0.7±0.17</td><td rowspan="1" colspan="1">1.36±0.14</td><td rowspan="1" colspan="1">1.55±0.34</td><td rowspan="1" colspan="1">2.47±0.33</td><td rowspan="1" colspan="1">3.78±0.31</td></tr><tr><td rowspan="1" colspan="1">PL</td><td rowspan="1" colspan="1">0.33±0.03</td><td rowspan="1" colspan="1">0.58±0.07</td><td rowspan="1" colspan="1">1.06±0.34</td><td rowspan="1" colspan="1">1.27±0.32</td><td rowspan="1" colspan="1">2.01±0.27</td></tr><tr><td rowspan="1" colspan="1">PW</td><td rowspan="1" colspan="1">1.23±0.08</td><td rowspan="1" colspan="1">2.17±0.14</td><td rowspan="1" colspan="1">3.14±0.29</td><td rowspan="1" colspan="1">4.32±0.31</td><td rowspan="1" colspan="1">5.17±0.29</td></tr></tbody></table><table-wrap-foot><fn><p>HL head length; ID interocular distance; PL pronotum length; PW pronotum width; RL rostrum length; TL total length; TW total width; I, II, III, IV length of antennal segments.</p></fn></table-wrap-foot></table-wrap></tp:treatment-sec><tp:treatment-sec sec-type="First instar"><title>First instar</title><p>(<xref ref-type="fig" rid="F2">Fig. 8</xref>). Body round and convex, surface without punctuation. General color dark brown to black. Head conical and strongly declivent; black, with median orange macula, which extends from the posterior portion of the head to the posterior margin of metanotum; clypeus with apex obtuse, not surpassing mandibular plates, these subtriangular shaped. Ocelli absent. Antennae black, intersegmental areas with orange color; antennal segments with short and uniformly distributed hairs. Antennal segment I shortest and antennal segment IV longest. Antennal segments III and IV subequal in size. Rostrum black, surpassing metacoxae.Thorax mostly dark, except for the orange median macula. Legs black, with hairs uniformly distributed on all segments, tibiae dorsally flattened, tarsi with two segments, a pair of tarsal claws and pulvili. Abdomen predominantly black, with white maculae distributed as follows: one pair (1+1) round and large, located between the lateral plates and the first median dorsal plate; a small macula anteriad of first median dorsal plate; two pairs (2+2) of small, located along the margins of the lateroposterior margins of the second and third median dorsal plates. Median dorsal plates black; ostioles on median dorsal plates I-III. Lateral plates semicircular, black, without punctuation, adjacent to lateral margin of each segment. Spiracles near ventral anterior margin of lateral plates, on urosternites II to VIII. From urosternites III to VII, 1+1 trichobothria placed medially of an imaginary line across spiracles and near posterior margin of each segment.</p></tp:treatment-sec><tp:treatment-sec sec-type="Second instar"><title>Second instar</title><p>(<xref ref-type="fig" rid="F2">Fig. 9</xref>). Body oval and less convex than first instar. Head less declivent than in previous instar, predominantly black, coarsely punctured on the dorsum. Clypeus obtuse at apex, subequal in size to the mandibular plates, larger than in previous instar. Eyes almost as wide as clypeus at base. Rostrum black, not reaching the metacoxae. Thorax with 1+1 orange maculae along the anterolateral margins of pronotum; lateral margins of pro- and mesonotum slightly deflected. Legs black, dense hairs on tibiae. Abdomen predominantly black, with 5+5 white maculae between lateral and median dorsal plates, one white small macula anteriad offirst median dorsal plate. Median and lateral dorsal plates black punctured. On the ventral plates, 2+2 trichobothria on urosternites III to VII. One trichobothrium medially of the spiracular line and the other along that line. Other characteristics as described for the first instar.</p></tp:treatment-sec><tp:treatment-sec sec-type="Third instar"><title>Third instar</title><p>(<xref ref-type="fig" rid="F2">Fig. 10</xref>). Some specimens can have an orange band in the middle of each mandibular plate. Thorax densely punctured, predominantly black, except for a few orange spots, with irregular shape and size. Pronotum trapezoidal, with 1+1 orange maculae along the anterolateral margins, which are serrate. Margins of mesono<!--PageBreak--><!--PageBreak-->tum slightly serrate, with a pair (1+1) of orange maculae. Abdomen with a pair (1+1) of white, large maculae, which has approximately circular shape, located on each side of the first median dorsal plate. Lateral plates semicircular, orange outlined in black. A white and small macula, located above first median dorsal plate and two pairs (2+2) of white maculae between lateral and median dorsal plates. Median dorsal plates predominantly black, densely punctured, with irregularly shaped orange maculae located in the middle of the plate. Other characteristics as described in the previous instars.</p></tp:treatment-sec><tp:treatment-sec sec-type="Fourth instar"><title>Fourth instar</title><p>(<xref ref-type="fig" rid="F2">Fig. 11</xref>). Body oval, predominantly black. Head less declivent than in third instar, large light orange bands on mandibular plates, clypeus black. Antennae light brown. Maculae on the dorsum of the thorax shapeless, the same color as the bands on mandibular plates. Pronotum trapezoidal; mesonotum rectangular, posterior margin wide, “V” shaped, denoting the formation of scutellum. Wing pads slightly developed, reaching posterior margin of metanotum. Legs light brown with black borders. Rostrum black, reaching metacoxae. Abdomen light brown, punctuation sparse, not as dense as on the thorax; white maculae distributed as follows: one pair (1+1) of round-shaped, large, located between lateral and median plates; one rounded, located anteriad of first median dorsal plate; four pairs (4+4) of white maculae, located between lateral and median dorsal plates. Lateral plates semicircular, orange outlined in black, slightly punctured; second and third median dorsal plates predominantly black, coarsely punctured with sparse orange maculae located in the middle of the plates. Other characteristics as described in the previous instars.</p></tp:treatment-sec><tp:treatment-sec sec-type="Fifth instar"><title>Fifth instar</title><p>(<xref ref-type="fig" rid="F2">Fig. 12</xref>)<bold>.</bold> Body oval to pyriform. Head flat, slightly punctured. Eyes with transverse straw-yellow band. Mandibular plates predominantly straw-yellow, with black margins. Clypeus predominantly black, with median straw-yellow band, wider in the posterior portion. Antennae predominantly straw-yellow. Thorax predominantly straw-yellow to light brown, with dark brown maculae, sparse, shapeless, <!--PageBreak-->producing a variegated appearance. Lateral margins of pronotum and mesonotum depressed, slightly serrate and deflected. Pronotum wide; mesonotum more developed; scutellum well delimited. Wing pads well developed, surpassing the middle of abdominal segment III. Legs straw-yellow to dark brown, with dark margins; hairs more abundant on the tibiae. Abdomen predominantly light brown, with same number and distribution of maculae observed in fourth instar. Median plates predominantly orange. Urosternite VIII split longitudinally in females and entire in males. Other characteristics as described in the previous instars.</p><fig id="F2" position="float" orientation="portrait"><label>Figures 7–12.</label><caption><p><italic><tp:taxon-name>Chinavia aseada</tp:taxon-name></italic> (Rolston, 1983). <bold>7</bold> Adult <bold>8</bold> First instar <bold>9</bold> Second instar <bold>10</bold> Third instar <bold>11</bold> Fourth instar <bold>12</bold> Fifth instar.</p></caption><graphic xmlns:xlink="http://www.w3.org/1999/xlink" xlink:href="ZooKeys-319-059-g002.jpg" position="float" orientation="portrait" xlink:type="simple"/></fig></tp:treatment-sec><ref-list><ref id="B24"><mixed-citation xmlns:xlink="http://www.w3.org/1999/xlink" xlink:type="simple"><person-group><name name-style="western"><surname>Rolston</surname><given-names>LH</given-names></name></person-group> (<year>1983</year>) <article-title>A revision of the genus <italic>Acrosternum</italic> Fieber, subgenus <italic>Chinavia</italic> Orian, in the Western Hemisphere (Hemiptera: Pentatomidae).</article-title><source>Journal of the New York Entomological Society</source><volume>91</volume>: <fpage>97</fpage>-<lpage>176</lpage>.</mixed-citation></ref><ref id="B29"><mixed-citation xmlns:xlink="http://www.w3.org/1999/xlink" xlink:type="simple"><person-group><name name-style="western"><surname>Schwertner</surname><given-names>CF</given-names></name><name name-style="western"><surname>Grazia</surname><given-names>J</given-names></name></person-group> (<year>2007</year>) <article-title>O gênero <italic>Chinavia</italic> Orian (Hemiptera, Pentatomidae, Pentatominae) no Brasil, com chave pictórica para os adultos.</article-title><source>Revista Brasileira de Entomologia</source><volume>51</volume>: <fpage>416</fpage>-<lpage>435</lpage>. doi: <ext-link ext-link-type="uri" xlink:href="http://dx.doi.org/10.1590/S0085-56262007000400005" xlink:type="simple">10.1590/S0085-56262007000400005</ext-link></mixed-citation></ref></ref-list></tp:taxon-treatment>
