# Supplementary material for: Comparative morphology of immature stages of four species of Chinavia (Hemiptera, Pentatomidae), with a key to the species of Rio Grande do Sul, Brazil
Source: Zookeys. 2013 Jul 30;(319):59–82. doi: 10.3897/zookeys.319.4310 (PMC3764515; doi:10.3897/zookeys.319.4310)
Supplement: XML Treatment for Chinavia runaspis [file zookeys.319.4310-treatment4.xml]

<!DOCTYPE tp:taxon-treatment
  PUBLIC "-//TaxonX//DTD Taxonomic Treatment Publishing DTD v0 20100105//EN" "tax-treatment-NSO.dtd">
<tp:taxon-treatment xmlns:tp="http://www.plazi.org/taxpub"><tp:treatment-meta><mixed-citation publication-type="journal"><person-group><name><surname>Fürstenau</surname><given-names>Brenda Bianca Rodrigues Jesse</given-names></name><name><surname>Schwertner</surname><given-names>Cristiano Feldens</given-names></name><name><surname>Grazia</surname><given-names>Jocelia</given-names></name></person-group><article-title>Comparative morphology of immature stages of four species of <italic>Chinavia</italic> (Hemiptera, Pentatomidae), with a key to the species of Rio Grande do Sul, Brazil</article-title><source>Zookeys</source><day>30</day><month>7</month><year>2013</year><volume>2013</volume><issue>319</issue><fpage>59</fpage><lpage>82</lpage><pub-id pub-id-type="doi">10.3897/zookeys.319.4310</pub-id></mixed-citation></tp:treatment-meta><tp:nomenclature><tp:taxon-name>
                        <tp:taxon-name-part taxon-name-part-type="genus">Chinavia</tp:taxon-name-part>
                        <tp:taxon-name-part taxon-name-part-type="species">runaspis</tp:taxon-name-part>
                        <object-id xmlns:xlink="http://www.w3.org/1999/xlink" xlink:type="simple">http://species-id.net/wiki/Chinavia_runaspis</object-id>
                    </tp:taxon-name><tp:taxon-authority>(Dallas, 1851)</tp:taxon-authority><xref ref-type="fig" rid="F4">Figs 19–24</xref></tp:nomenclature><tp:treatment-sec sec-type="Remarks"><title>Remarks.</title><p>Adults of <italic><tp:taxon-name>Chinavia runaspis</tp:taxon-name></italic> havegeneral body color light green to dark green, with reddish orange color on the margins of mandibular plates, pronotum, basal third of hemelytra and connexivum (<xref ref-type="bibr" rid="B29">Schwertner and Grazia 2007</xref>). <italic><tp:taxon-name>Chinavia runaspis</tp:taxon-name></italic> is recorded for Venezuela, Suriname, Colombia, Brazil (Amapá, Pará, Minas Gerais, Rio de Janeiro, São Paulo, Santa Catarina, Rio Grande do Sul), Peru, Paraguay and Argentina (<xref ref-type="bibr" rid="B29">Schwertner and Grazia 2007</xref>). The morphometric parameters of nymphal instars are shown in <xref ref-type="table" rid="T5">Table 5</xref>.</p><table-wrap id="T5" position="float" orientation="portrait"><label>Table 5.</label><caption><p>Morphometric traits of nymphs of <italic><tp:taxon-name>Chinavia runaspis</tp:taxon-name></italic> (Dallas, 1851) (n = 15) (mean ± standard deviation, mm).</p></caption><table><tbody><tr><th rowspan="1" colspan="1"><bold>Measures</bold></th><th rowspan="1" colspan="1"><bold>1st instar</bold></th><th rowspan="1" colspan="1"><bold>2nd instar</bold></th><th rowspan="1" colspan="1"><bold>3rd instar</bold></th><th rowspan="1" colspan="1"><bold>4th instar</bold></th><th rowspan="1" colspan="1"><bold>5th instar</bold></th></tr><tr><td rowspan="1" colspan="1">TL</td><td rowspan="1" colspan="1">2.35±0.44</td><td rowspan="1" colspan="1">3.7±0.31</td><td rowspan="1" colspan="1">4.9±0.35</td><td rowspan="1" colspan="1">8.1±1.21</td><td rowspan="1" colspan="1">11.31±1.21</td></tr><tr><td rowspan="1" colspan="1">TW</td><td rowspan="1" colspan="1">1.72±0.07</td><td rowspan="1" colspan="1">3.1±0.18</td><td rowspan="1" colspan="1">4.3±0.36</td><td rowspan="1" colspan="1">6.1±0.45</td><td rowspan="1" colspan="1">9.53±2.12</td></tr><tr><td rowspan="1" colspan="1">ID</td><td rowspan="1" colspan="1">0.7±0.05</td><td rowspan="1" colspan="1">0.92±0.07</td><td rowspan="1" colspan="1">1.6±0.12</td><td rowspan="1" colspan="1">1.88±0.32</td><td rowspan="1" colspan="1">1.92±0.17</td></tr><tr><td rowspan="1" colspan="1">I</td><td rowspan="1" colspan="1">0.14±0.06</td><td rowspan="1" colspan="1">0.23±0.08</td><td rowspan="1" colspan="1">0.27±0.05</td><td rowspan="1" colspan="1">0.4±0.23</td><td rowspan="1" colspan="1">0.43±0.03</td></tr><tr><td rowspan="1" colspan="1">II</td><td rowspan="1" colspan="1">0.24±0.02</td><td rowspan="1" colspan="1">0.49±0.08</td><td rowspan="1" colspan="1">0.78±0.09</td><td rowspan="1" colspan="1">1.4±0.34</td><td rowspan="1" colspan="1">1.72±0.23</td></tr><tr><td rowspan="1" colspan="1">III</td><td rowspan="1" colspan="1">0.23±0.04</td><td rowspan="1" colspan="1">0.4±0.05</td><td rowspan="1" colspan="1">0.77±0.07</td><td rowspan="1" colspan="1">1.3±0.08</td><td rowspan="1" colspan="1">1.62±0.22</td></tr><tr><td rowspan="1" colspan="1">IV</td><td rowspan="1" colspan="1">0.43±0.05</td><td rowspan="1" colspan="1">0.71±0.09</td><td rowspan="1" colspan="1">0.96±0.11</td><td rowspan="1" colspan="1">0.98±0.08</td><td rowspan="1" colspan="1">1.67±0.14</td></tr><tr><td rowspan="1" colspan="1">RL</td><td rowspan="1" colspan="1">0.9±0.09</td><td rowspan="1" colspan="1">1.39±0.05</td><td rowspan="1" colspan="1">1.7±0.8</td><td rowspan="1" colspan="1">0.96±0.11</td><td rowspan="1" colspan="1">3.44±0.22</td></tr><tr><td rowspan="1" colspan="1">PL</td><td rowspan="1" colspan="1">0.38±0.09</td><td rowspan="1" colspan="1">0.66±0.11</td><td rowspan="1" colspan="1">1.4±0.44</td><td rowspan="1" colspan="1">2.22±0.09</td><td rowspan="1" colspan="1">2.1±0.52</td></tr><tr><td rowspan="1" colspan="1">PW</td><td rowspan="1" colspan="1">1.4±0.33</td><td rowspan="1" colspan="1">2.01±0.16</td><td rowspan="1" colspan="1">3.9±0.39</td><td rowspan="1" colspan="1">5.1±1.1</td><td rowspan="1" colspan="1">6.5±1.2</td></tr></tbody></table><table-wrap-foot><fn><p>HL, head length; ID, interocular distance; PL, pronotum length; PW, pronotum width; RL, rostrum length; TL, total length; TW, total width; I, II, III, IV, length of antennal segments.</p></fn></table-wrap-foot></table-wrap></tp:treatment-sec><tp:treatment-sec sec-type="First instar"><title>First instar</title><p>(<xref ref-type="fig" rid="F4">Fig. 20</xref>). Body round and convex, surface without punctuation. General coloration dark brown to black. Head conical and strongly declivent. Clypeus with apex obtuse, length subequal to that of mandibular plates, these subtriangular shaped. Ocelli absent. Diameter at eyes smaller than the base of clypeus. Antennae black, intersegmental areas light brown; antennal segments covered by few hairs sparsely distributed. Antennal segment I shortest and antennal segment IV longest. Antennal segments III and IV subequal in size. Rostrum black, slightly surpassing the mesocoxae. Thorax predominantly dark brown, with a large, rounded,orange macula, which extends from middle of the head to the posterior margin of mesonotum. Legs black, denser hairs on tibiae and tarsus; tarsi two-segmented with a pair of claws and pulvili. Tibiae dorsally flattened. Abdomen dark brown, with three pairs (3+3) of white maculae, located between lateral and median plates, which are black. Median dorsal plates black; ostioles on median dorsal plates I-III. Lateral plates semicircular, black, without punctuation, adjacent to lateral margin of each segment. Spiracles near anterior margin of lateral plates, on urosternites II to VIII. From urosternites III to VII, 1+1 trichobothria placed medially of an imaginary line across spiracles and near posterior margin of each segment.</p></tp:treatment-sec><tp:treatment-sec sec-type="Second instar"><title>Second instar</title><p>(<xref ref-type="fig" rid="F4">Fig. 21</xref>). Body oval and less convex than in first instar. Head less declivent than previous instar, predominantly black, coarsely punctured in the dorsum. Clypeus obtuse at apex, subequal in size to the mandibular plates, which <!--PageBreak-->are broader than in previous instar. Eyes almost as wide as base of clypeus. Rostrum black, reaching the metacoxae. Thorax with 1+1 orange maculae along the margins of pronotum; lateral margins of pro- and mesonotum slightly deflected. Legs black, dense hairs on tibiae and tarsus. Abdomen predominantly dark brown, maculae distributed as follows: one pair (1+1) of orange, rounded and large maculae, and two pairs (2+2) of white and rounded maculae. Median and lateral dorsal plates black punctured. Urosternites III to VII with 2+2 trichobothria, one trichobothrium medially of the spiracular line and the other along that line. Other characteristics as described for the first instar.</p></tp:treatment-sec><tp:treatment-sec sec-type="Third instar"><title>Third instar</title><p>(<xref ref-type="fig" rid="F4">Fig. 22</xref>). Mandibular plates and clypeus subequal in length. Thorax predominantly black, coarsely punctured, with a pair (2+2) of orange maculae along anterolateral margins, which are depressed, slightly deflected and not serrate. Abdomen predominantly black, with maculae distributed as follows: a white small, round macula, anteriad of first median plate; one pair (1+1) of large, orange, semicircular, located between first median and lateral plates; five pairs (5+5) of white and round maculae, located between lateral and median plates; and two pairs (2+2) of white, small maculae located near second and third median plates. All median and lateral plates predominantly black and coarsely punctured; lateral plates semicircular. Other characteristics as described in the previous instars.</p></tp:treatment-sec><tp:treatment-sec sec-type="Fourth instar"><title>Fourth instar</title><p>(<xref ref-type="fig" rid="F4">Fig. 23</xref>). Body oval, less convex than in previous instars, predominantly black. Head less declivent than in third instar, clypeus black. Thorax predominantly black, except for shapeless, light orange maculae, on dorsum and margins. Maculae on the dorsum of the thorax light orange. Pronotum trapezoidal; mesonotum rectangular, posterior margin wide, V-shaped, denoting the formation of scutellum. Wing pads slightly developed, reaching posterior margin of metanotum. Lateral plates <!--PageBreak--><!--PageBreak-->orange with black margin, with few punctures. Maculae on abdominal dorsum with the same coloration and distribution as in previous instar, but larger. Other characteristics as described in the previous instars.</p></tp:treatment-sec><tp:treatment-sec sec-type="Fifth instar"><title>Fifth instar</title><p>(<xref ref-type="fig" rid="F4">Fig. 24</xref>). Body oval to pyriform. Head flat, slightly punctured; mandibular plates wide, each a longitudinal orange band. Thorax predominantly black with a pair (1+1) of orange maculae on pronotum along anterolateral margins and laterally on mesonotum. In some individuals, additional orange maculae are dispersed on the dorsum of the thorax. Pronotum wider, anterolateral margins slightly convex; mesonotum more developed, scutellum well delimited. Wing pads well developed, surpassing the middle of abdominal segment III. Legs black, hairs more abundant ventrally. Abdomen predominantly black, densely dotted, with maculae distributed as follows: one white macula anteriad of the first median plate; one pair (1+1) of orange maculae between lateral and first median plates; four pairs (4+4) white maculae lon segments IV-VII. Lateral plates semicircular, orange with black margins, with few punctures. Median plates predominantly black, coarsely punctured, with orange maculae in the center of the plate. Urosternite VIII split longitudinally in females and entire in males. Other characteristics as described in the previous instars.</p><fig id="F4" position="float" orientation="portrait"><label>Figures 19–24.</label><caption><p><italic><tp:taxon-name>Chinavia runaspis</tp:taxon-name></italic> (Dallas, 1851). <bold>19</bold> Adult <bold>20</bold> First instar <bold>21</bold> Second instar <bold>22</bold> Third instar <bold>23</bold> Fourth instar <bold>24</bold> Fifth instar.</p></caption><graphic xmlns:xlink="http://www.w3.org/1999/xlink" xlink:href="ZooKeys-319-059-g004.jpg" position="float" orientation="portrait" xlink:type="simple"/></fig><sec sec-type="Key to identification of first instars of Chinavia in Rio Grande do Sul"><title>Key to identification of first instars of <italic><tp:taxon-name>Chinavia</tp:taxon-name></italic> in Rio Grande do Sul.</title><table-wrap content-type="key" position="anchor" orientation="portrait"><table><tbody><tr><td rowspan="1" colspan="1">1</td><td rowspan="1" colspan="1">Body color predominantly brown to black; median dorsal maculae along head and thoracic segments</td><td rowspan="1" colspan="1">2</td></tr><tr><td rowspan="1" colspan="1">–</td><td rowspan="1" colspan="1">Body color predominantly green, variegated; median dorsal macula restricted to head</td><td rowspan="1" colspan="1"><italic><tp:taxon-name>Chinavia musiva</tp:taxon-name></italic> (Berg, 1878)</td></tr><tr><td rowspan="1" colspan="1">2</td><td rowspan="1" colspan="1">Head and legs entirely with the same predominant color of the body</td><td rowspan="1" colspan="1">3</td></tr><tr><td rowspan="1" colspan="1">–</td><td rowspan="1" colspan="1">Apex of head and areas of legs in a different color of the body coloration</td><td rowspan="1" colspan="1"><italic><tp:taxon-name>Chinavia erythrocnemis</tp:taxon-name></italic> (Berg, 1878)</td></tr><tr><td rowspan="1" colspan="1">3</td><td rowspan="1" colspan="1">Median dorsal maculae orange or reddish orange</td><td rowspan="1" colspan="1">4</td></tr><tr><td rowspan="1" colspan="1">–</td><td rowspan="1" colspan="1">Median dorsal maculae yellow</td><td rowspan="1" colspan="1">5</td></tr><tr><td rowspan="1" colspan="1">4</td><td rowspan="1" colspan="1">Abdominal dorsal maculae white</td><td rowspan="1" colspan="1">6</td></tr><tr><td rowspan="1" colspan="1">–</td><td rowspan="1" colspan="1">Abdominal dorsal maculae white and yellow to yellowish-orange</td><td rowspan="1" colspan="1"><italic><tp:taxon-name>Chinavia obstinata</tp:taxon-name></italic> (Stål, 1860)</td></tr><tr><td rowspan="1" colspan="1">5</td><td rowspan="1" colspan="1">Median macula oblong; macula anteriad to first median plate with twice the diameter of the eye</td><td rowspan="1" colspan="1"><italic><tp:taxon-name>Chinavia nigridorsata</tp:taxon-name></italic> (Breddin, 1901)</td></tr><tr><td rowspan="1" colspan="1">–</td><td rowspan="1" colspan="1">Median macula sub lozenge, macula anteriad to first median plate smaller than the diameter of the eye</td><td rowspan="1" colspan="1"><italic><tp:taxon-name>Chinavia impicticornis</tp:taxon-name></italic> (Stål, 1872)</td></tr><tr><td rowspan="1" colspan="1">6</td><td rowspan="1" colspan="1">Dorsal surface of abdomen with three pairs (3+3) of white maculae, located between lateral and median plates; white, small macula before first median plate absent</td><td rowspan="1" colspan="1">7</td></tr><tr><td rowspan="1" colspan="1">–</td><td rowspan="1" colspan="1">Dorsal surface of abdomen with white maculae arranged in a distinct pattern in addition to the white, small macula before first median plate</td><td rowspan="1" colspan="1">8</td></tr><tr><td rowspan="1" colspan="1">7</td><td rowspan="1" colspan="1">Median dorsal macula rounded, very large</td><td rowspan="1" colspan="1"><italic><tp:taxon-name>Chinavia runaspis</tp:taxon-name></italic> (Dallas, 1851)</td></tr><tr><!--PageBreak--><td rowspan="1" colspan="1">–</td><td rowspan="1" colspan="1">Median dorsal macula almost oval, smaller</td><td rowspan="1" colspan="1"><italic><tp:taxon-name>Chinavia brasicola</tp:taxon-name></italic> (Rolston, 1983)</td></tr><tr><td rowspan="1" colspan="1">8</td><td rowspan="1" colspan="1">White macula anteriad of first median plate</td><td rowspan="1" colspan="1">9</td></tr><tr><td rowspan="1" colspan="1">–</td><td rowspan="1" colspan="1">White, rounded maculae before all median plates</td><td rowspan="1" colspan="1"><italic><tp:taxon-name>Chinavia ubica</tp:taxon-name></italic> (Rolston, 1983)</td></tr><tr><td rowspan="1" colspan="1">9</td><td rowspan="1" colspan="1">Thorax without maculae on lateral margins</td><td rowspan="1" colspan="1">10</td></tr><tr><td rowspan="1" colspan="1">–</td><td rowspan="1" colspan="1">Thorax with maculae on lateral margins</td><td rowspan="1" colspan="1"><italic><tp:taxon-name>Chinavia longicorialis</tp:taxon-name></italic> (Breddin, 1901)</td></tr><tr><td rowspan="1" colspan="1">10</td><td rowspan="1" colspan="1">Median dorsal macula almost rounded, extending from base of head to posterior margin of pronotum</td><td rowspan="1" colspan="1"><italic><tp:taxon-name>Chinavia aseada</tp:taxon-name></italic> (Rolston, 1983)</td></tr><tr><td rowspan="1" colspan="1">–</td><td rowspan="1" colspan="1">Median dorsal macula in a different shape to the above mentioned, covering base of head and surpassing the posterior margin of pronotum</td><td rowspan="1" colspan="1">11</td></tr><tr><td rowspan="1" colspan="1">11</td><td rowspan="1" colspan="1">Median dorsal macula reaching the posterior margin of metanotum, white maculae surrounding first lateral plate</td><td rowspan="1" colspan="1"><italic><tp:taxon-name>Chinavia pengue</tp:taxon-name></italic> (Rolston, 1983)</td></tr><tr><td rowspan="1" colspan="1">–</td><td rowspan="1" colspan="1">Median dorsal macula reaching the posterior margin of mesonotum, median plates without adjacent maculae</td><td rowspan="1" colspan="1"><italic><tp:taxon-name>Chinavia armigera</tp:taxon-name></italic> (Stål, 1859)</td></tr></tbody></table></table-wrap></sec><sec sec-type="Key to identification of second instars of Chinavia in Rio Grande do Sul"><title>Key to identification of second instars of <italic><tp:taxon-name>Chinavia</tp:taxon-name></italic> in Rio Grande do Sul.</title><table-wrap content-type="key" position="float" orientation="portrait"><table><tbody><tr><td rowspan="1" colspan="1">1</td><td rowspan="1" colspan="1">Body color predominantly brown to black</td><td rowspan="1" colspan="1">2</td></tr><tr><td rowspan="1" colspan="1">–</td><td rowspan="1" colspan="1">Body color predominantly green, variegated</td><td rowspan="1" colspan="1"><italic><tp:taxon-name>Chinavia musiva</tp:taxon-name></italic> (Berg, 1878)</td></tr><tr><td rowspan="1" colspan="1">2</td><td rowspan="1" colspan="1">Apex of the head, and areas of antennae and legs red, thorax without maculae</td><td rowspan="1" colspan="1"><italic><tp:taxon-name>Chinavia erythrocnemis</tp:taxon-name></italic> (Berg, 1878)</td></tr><tr><td rowspan="1" colspan="1">–</td><td rowspan="1" colspan="1">Head, antennae and legs entirely with the same predominant color of the body; thoracic maculae in pronotum and /or mesonotum</td><td rowspan="1" colspan="1">3</td></tr><tr><td rowspan="1" colspan="1">3</td><td rowspan="1" colspan="1">Thoracic maculae yellow to orange</td><td rowspan="1" colspan="1">4</td></tr><tr><td rowspan="1" colspan="1">–</td><td rowspan="1" colspan="1">Thoracic maculae reddish</td><td rowspan="1" colspan="1">6</td></tr><tr><td rowspan="1" colspan="1">4</td><td rowspan="1" colspan="1">Thoracic maculae yellow</td><td rowspan="1" colspan="1">5</td></tr><tr><td rowspan="1" colspan="1">–</td><td rowspan="1" colspan="1">Thoracic maculae orange</td><td rowspan="1" colspan="1">7</td></tr><tr><td rowspan="1" colspan="1">5</td><td rowspan="1" colspan="1">First pair of lateral plates surrounded by white maculae, the remaining lateral plates with a white macula between them</td><td rowspan="1" colspan="1"><italic><tp:taxon-name>Chinavia nigridorsata</tp:taxon-name></italic> (Breddin, 1901)</td></tr><tr><td rowspan="1" colspan="1">–</td><td rowspan="1" colspan="1">First pair of lateral plates with a white macula near it; 5+5 white maculae between lateral and median plates</td><td rowspan="1" colspan="1"><italic><tp:taxon-name>Chinavia impicticornis</tp:taxon-name></italic> (Stål, 1872)</td></tr><tr><td rowspan="1" colspan="1">6</td><td rowspan="1" colspan="1">Body color predominantly brown, white maculae anteriad of median dorsal plates</td><td rowspan="1" colspan="1"><italic><tp:taxon-name>Chinavia ubica</tp:taxon-name></italic> (Rolston, 1983)</td></tr><tr><td rowspan="1" colspan="1">–</td><td rowspan="1" colspan="1">Body color predominantly black, one white macula anteriad of first median plate; 3+3 white maculae on abdomen</td><td rowspan="1" colspan="1"><italic><tp:taxon-name>Chinavia pengue</tp:taxon-name></italic> (Rolston, 1983)</td></tr><tr><td rowspan="1" colspan="1">7</td><td rowspan="1" colspan="1">Orange thoracic maculae on pronotal and mesonotal margins</td><td rowspan="1" colspan="1"><italic><tp:taxon-name>Chinavia longicorialis</tp:taxon-name></italic> (Breddin, 1901)</td></tr><tr><td rowspan="1" colspan="1">–</td><td rowspan="1" colspan="1">Orange thoracic maculae on pronotum margins only</td><td rowspan="1" colspan="1">8</td></tr><tr><td rowspan="1" colspan="1">8</td><td rowspan="1" colspan="1">Abdominal maculae white</td><td rowspan="1" colspan="1">9</td></tr><tr><td rowspan="1" colspan="1">–</td><td rowspan="1" colspan="1">Abdominal maculae in other colors</td><td rowspan="1" colspan="1">10</td></tr><tr><td rowspan="1" colspan="1">9</td><td rowspan="1" colspan="1">Abdomen with 5+5 small maculae</td><td rowspan="1" colspan="1"><italic><tp:taxon-name>Chinavia armigera</tp:taxon-name></italic> (Stål, 1859)</td></tr><tr><!--PageBreak--><td rowspan="1" colspan="1">–</td><td rowspan="1" colspan="1">Abdomen with 1+1 large and 4+4 small maculae</td><td rowspan="1" colspan="1"><italic><tp:taxon-name>Chinavia aseada</tp:taxon-name></italic> (Rolston, 1983)</td></tr><tr><td rowspan="1" colspan="1">10</td><td rowspan="1" colspan="1">Abdomen with 1+1 yellow maculae between first median and lateral plates</td><td rowspan="1" colspan="1"><italic><tp:taxon-name>Chinavia obstinata</tp:taxon-name></italic> (Stål, 1860)</td></tr><tr><td rowspan="1" colspan="1">–</td><td rowspan="1" colspan="1">Abdomen with 1+1 orange maculae between first median and lateral plates</td><td rowspan="1" colspan="1">11</td></tr><tr><td rowspan="1" colspan="1">11</td><td rowspan="1" colspan="1">Abdomen with one white macula anteriad of first median plate; 1+1 orange maculae and 4+4 white maculae between median and lateral plates</td><td rowspan="1" colspan="1"><italic><tp:taxon-name>Chinavia brasicola</tp:taxon-name></italic> (Rolston, 1983)</td></tr><tr><td rowspan="1" colspan="1">–</td><td rowspan="1" colspan="1">Abdomen with 1+1 orange maculae and 1+1 white maculae posterior to the third median plate</td><td rowspan="1" colspan="1"><italic><tp:taxon-name>Chinavia runaspis</tp:taxon-name></italic> (Dallas, 1851)</td></tr></tbody></table></table-wrap></sec><sec sec-type="Key to identification of third instars of Chinavia in Rio Grande do Sul"><title>Key to identification of third instars of <italic><tp:taxon-name>Chinavia</tp:taxon-name></italic> in Rio Grande do Sul.</title><table-wrap content-type="key" position="float" orientation="portrait"><table><tbody><tr><td rowspan="1" colspan="1">1</td><td rowspan="1" colspan="1">Body color predominantly brown to black</td><td rowspan="1" colspan="1">2</td></tr><tr><td rowspan="1" colspan="1">–</td><td rowspan="1" colspan="1">Body color predominantly green and variegated</td><td rowspan="1" colspan="1"><italic><tp:taxon-name>Chinavia musiva</tp:taxon-name></italic> (Berg, 1878)</td></tr><tr><td rowspan="1" colspan="1">2</td><td rowspan="1" colspan="1">Apex of the head, antenna segment I, apices of femora and bases of tibiae red</td><td rowspan="1" colspan="1"><italic><tp:taxon-name>Chinavia erythrocnemis</tp:taxon-name></italic> (Berg, 1878)</td></tr><tr><td rowspan="1" colspan="1">–</td><td rowspan="1" colspan="1">Head, antennae and legs with the same predominant color of the body</td><td rowspan="1" colspan="1">3</td></tr><tr><td rowspan="1" colspan="1">3</td><td rowspan="1" colspan="1">Median region of thorax without maculae; posterolateral angles of pronotum not produced</td><td rowspan="1" colspan="1">4</td></tr><tr><td rowspan="1" colspan="1">–</td><td rowspan="1" colspan="1">Median region of thorax with an orange macula; posterolateral angles of pronotum slightly produced</td><td rowspan="1" colspan="1"><italic><tp:taxon-name>Chinavia aseada</tp:taxon-name></italic> (Rolston, 1983)</td></tr><tr><td rowspan="1" colspan="1">4</td><td rowspan="1" colspan="1">Thoracic maculae yellow</td><td rowspan="1" colspan="1">5</td></tr><tr><td rowspan="1" colspan="1">–</td><td rowspan="1" colspan="1">Thoracic maculae orange</td><td rowspan="1" colspan="1">6</td></tr><tr><td rowspan="1" colspan="1">5</td><td rowspan="1" colspan="1">Maculae on the abdominal segments white</td><td rowspan="1" colspan="1"><italic><tp:taxon-name>Chinavia impicticornis</tp:taxon-name></italic> (Stål, 1872)</td></tr><tr><td rowspan="1" colspan="1">–</td><td rowspan="1" colspan="1">Maculae on the abdominal segments yellow and white</td><td rowspan="1" colspan="1"><italic><tp:taxon-name>Chinavia nigridorsata</tp:taxon-name></italic> (Breddin, 1901)</td></tr><tr><td rowspan="1" colspan="1">6</td><td rowspan="1" colspan="1">Maculae on the abdominal segments white</td><td rowspan="1" colspan="1"><italic><tp:taxon-name>Chinavia armigera</tp:taxon-name></italic> (Stål, 1859)</td></tr><tr><td rowspan="1" colspan="1">–</td><td rowspan="1" colspan="1">Maculae on the abdominal segments in other colors</td><td rowspan="1" colspan="1">7</td></tr><tr><td rowspan="1" colspan="1">7</td><td rowspan="1" colspan="1">Median abdominal plates without maculae adjacent to its margins</td><td rowspan="1" colspan="1">8</td></tr><tr><td rowspan="1" colspan="1">–</td><td rowspan="1" colspan="1">Median abdominal plates with maculae adjacent to its margins</td><td rowspan="1" colspan="1">9</td></tr><tr><td rowspan="1" colspan="1">8</td><td rowspan="1" colspan="1">Orange thoracic maculae on pronotal and mesonotal margins</td><td rowspan="1" colspan="1"><italic><tp:taxon-name>Chinavia longicorialis</tp:taxon-name></italic> (Breddin, 1901)</td></tr><tr><td rowspan="1" colspan="1">–</td><td rowspan="1" colspan="1">Orange thoracic maculae on pronotal margins only</td><td rowspan="1" colspan="1"><italic>brasicola</italic> (Rolston, 1983)</td></tr><tr><td rowspan="1" colspan="1">9</td><td rowspan="1" colspan="1">White maculae between median plates</td><td rowspan="1" colspan="1">10</td></tr><tr><td rowspan="1" colspan="1">–</td><td rowspan="1" colspan="1">White maculae laterad to median plates</td><td rowspan="1" colspan="1">11</td></tr><tr><td rowspan="1" colspan="1">10</td><td rowspan="1" colspan="1">Abdomen with one pair (1+1) of yellowish maculae and four pairs (4+4) of white maculae between lateral and median plates</td><td rowspan="1" colspan="1"><italic><tp:taxon-name>Chinavia ubica</tp:taxon-name></italic> (Rolston, 1983)</td></tr><tr><td rowspan="1" colspan="1">–</td><td rowspan="1" colspan="1">Abdomen with one pair (1+1) of yellowish maculae and one pair (1+1) of white maculae near the lateral plates in segments IV and V</td><td rowspan="1" colspan="1"><italic><tp:taxon-name>Chinavia obstinata</tp:taxon-name></italic> (Stål, 1860)</td></tr><tr><!--PageBreak--><td rowspan="1" colspan="1">11</td><td rowspan="1" colspan="1">Abdomen with white maculae; lateral plates with orange maculae in the center</td><td rowspan="1" colspan="1"><italic><tp:taxon-name>Chinavia pengue</tp:taxon-name></italic> (Rolston, 1983)</td></tr><tr><td rowspan="1" colspan="1">–</td><td rowspan="1" colspan="1">Abdomen with white and orange maculae; lateral plates black or with orange maculae in the center</td><td rowspan="1" colspan="1"><italic><tp:taxon-name>Chinavia runaspis</tp:taxon-name></italic> (Dallas, 1851)</td></tr></tbody></table></table-wrap></sec><sec sec-type="Key to identification of fourth instars of Chinavia in Rio Grande do Sul"><title>Key to identification of fourth instars of <italic><tp:taxon-name>Chinavia</tp:taxon-name></italic> in Rio Grande do Sul.</title><table-wrap content-type="key" position="anchor" orientation="portrait"><table><tbody><tr><td rowspan="1" colspan="1">1</td><td rowspan="1" colspan="1">Body color predominantly brown to black</td><td rowspan="1" colspan="1">2</td></tr><tr><td rowspan="1" colspan="1">–</td><td rowspan="1" colspan="1">Body color predominantly green and variegated</td><td rowspan="1" colspan="1"><italic><tp:taxon-name>Chinavia musiva</tp:taxon-name></italic> (Berg, 1878)</td></tr><tr><td rowspan="1" colspan="1">2</td><td rowspan="1" colspan="1">Mandibular plates, antennal segment I, apices of femora and bases of tibiae red</td><td rowspan="1" colspan="1"><italic><tp:taxon-name>Chinavia erythrocnemis</tp:taxon-name></italic> (Berg, 1878)</td></tr><tr><td rowspan="1" colspan="1">–</td><td rowspan="1" colspan="1">Legs predominantly black to brown</td><td rowspan="1" colspan="1">3</td></tr><tr><td rowspan="1" colspan="1">3</td><td rowspan="1" colspan="1">Maculae on pronotal and mesonotal margins yellow</td><td rowspan="1" colspan="1">4</td></tr><tr><td rowspan="1" colspan="1">–</td><td rowspan="1" colspan="1">Maculae on pronotal and mesonotal margins orange</td><td rowspan="1" colspan="1">5</td></tr><tr><td rowspan="1" colspan="1">4</td><td rowspan="1" colspan="1">Pronotum trapezoidal; posterolateral angles produced</td><td rowspan="1" colspan="1"><italic><tp:taxon-name>Chinavia nigridorsata</tp:taxon-name></italic> (Breddin, 1901)</td></tr><tr><td rowspan="1" colspan="1">–</td><td rowspan="1" colspan="1">Pronotum trapezoidal; posterolateral angles not produced</td><td rowspan="1" colspan="1"><italic><tp:taxon-name>Chinavia impicticornis</tp:taxon-name></italic> (Stål, 1872)</td></tr><tr><td rowspan="1" colspan="1">5</td><td rowspan="1" colspan="1">Median region of thorax and median abdominal plates with shapeless color maculae</td><td rowspan="1" colspan="1">6</td></tr><tr><td rowspan="1" colspan="1">–</td><td rowspan="1" colspan="1">Median region of thorax and median abdominal plates without color maculae</td><td rowspan="1" colspan="1">7</td></tr><tr><td rowspan="1" colspan="1">6</td><td rowspan="1" colspan="1">Shapeless maculae straw-yellow</td><td rowspan="1" colspan="1"><italic><tp:taxon-name>Chinavia armigera</tp:taxon-name></italic> (Stål, 1859)</td></tr><tr><td rowspan="1" colspan="1">–</td><td rowspan="1" colspan="1">Shapeless maculae orange</td><td rowspan="1" colspan="1"><italic><tp:taxon-name>Chinavia aseada</tp:taxon-name></italic> (Rolston, 1983)</td></tr><tr><td rowspan="1" colspan="1">7</td><td rowspan="1" colspan="1">Abdomen with white maculae between lateral and median abdominal plates</td><td rowspan="1" colspan="1"><italic><tp:taxon-name>Chinavia pengue</tp:taxon-name></italic> (Rolston, 1983)</td></tr><tr><td rowspan="1" colspan="1">–</td><td rowspan="1" colspan="1">Abdomen with white and yellow or orange maculae between lateral and median abdominal plates</td><td rowspan="1" colspan="1">8</td></tr><tr><td rowspan="1" colspan="1">8</td><td rowspan="1" colspan="1">Abdomen with white and orange maculae</td><td rowspan="1" colspan="1">9</td></tr><tr><td rowspan="1" colspan="1">–</td><td rowspan="1" colspan="1">Abdomen with white and yellow maculae</td><td rowspan="1" colspan="1">10</td></tr><tr><td rowspan="1" colspan="1">9</td><td rowspan="1" colspan="1">White maculae on abdomen rounded and similar in size; one pair (1+1) of white maculae laterad to second and third median plates</td><td rowspan="1" colspan="1"><italic><tp:taxon-name>Chinavia runaspis</tp:taxon-name></italic> (Dallas, 1851)</td></tr><tr><td rowspan="1" colspan="1">–</td><td rowspan="1" colspan="1">White maculae on abdomen of different sizes; median plates without laterad maculae</td><td rowspan="1" colspan="1"><italic><tp:taxon-name>Chinavia brasicola</tp:taxon-name></italic> (Rolston, 1983)</td></tr><tr><td rowspan="1" colspan="1">10</td><td rowspan="1" colspan="1">Mesonotum without maculae along the margins; one pair (1+1) of white maculae adjacent to first lateral plates</td><td rowspan="1" colspan="1"><italic><tp:taxon-name>Chinavia obstinata</tp:taxon-name></italic> (Stål, 1860)</td></tr><tr><td rowspan="1" colspan="1">–</td><td rowspan="1" colspan="1">Mesonotum with maculae along lateral margins</td><td rowspan="1" colspan="1">11</td></tr><tr><td rowspan="1" colspan="1">11</td><td rowspan="1" colspan="1">Mandibular plates with reddish orange bands; mesonotum with median maculae; white maculae along posterior margins of median plates</td><td rowspan="1" colspan="1"><italic><tp:taxon-name>Chinavia ubica</tp:taxon-name></italic> (Rolston, 1983)</td></tr><tr><td rowspan="1" colspan="1">–</td><td rowspan="1" colspan="1">Mandibular plates without bands; mesonotum without median maculae; median plates without maculae</td><td rowspan="1" colspan="1"><italic><tp:taxon-name>Chinavia longicorialis</tp:taxon-name></italic> (Breddin, 1901)</td></tr><!--PageBreak--></tbody></table></table-wrap></sec><sec sec-type="Key to identification of fifth instars of Chinavia in Rio Grande do Sul"><title>Key to identification of fifth instars of <italic><tp:taxon-name>Chinavia</tp:taxon-name></italic> in Rio Grande do Sul.</title><table-wrap content-type="key" position="float" orientation="portrait"><table><tbody><tr><td rowspan="1" colspan="1">1</td><td rowspan="1" colspan="1">Body color predominantly brown to black</td><td rowspan="1" colspan="1">2</td></tr><tr><td rowspan="1" colspan="1">–</td><td rowspan="1" colspan="1">Body color predominantly green and variegated</td><td rowspan="1" colspan="1"><italic><tp:taxon-name>Chinavia musiva</tp:taxon-name></italic> (Berg, 1878)</td></tr><tr><td rowspan="1" colspan="1">2</td><td rowspan="1" colspan="1">Mandibular plates, antennal segment I, apices of femora and bases of tibiae red</td><td rowspan="1" colspan="1"><italic><tp:taxon-name>Chinavia erythrocnemis</tp:taxon-name></italic> (Berg, 1878)</td></tr><tr><td rowspan="1" colspan="1">–</td><td rowspan="1" colspan="1">Legs predominantly black to brown</td><td rowspan="1" colspan="1">3</td></tr><tr><td rowspan="1" colspan="1">3</td><td rowspan="1" colspan="1">Pronotum trapezoidal; posterolateral angles produced</td><td rowspan="1" colspan="1">4</td></tr><tr><td rowspan="1" colspan="1">–</td><td rowspan="1" colspan="1">Pronotum trapezoidal; posterolateral angles not produced</td><td rowspan="1" colspan="1">6</td></tr><tr><td rowspan="1" colspan="1">4</td><td rowspan="1" colspan="1">Thorax variegated, predominantly straw-yellow</td><td rowspan="1" colspan="1"><italic><tp:taxon-name>Chinavia armigera</tp:taxon-name></italic> (Stål, 1859)</td></tr><tr><td rowspan="1" colspan="1">–</td><td rowspan="1" colspan="1">Thorax variegated, predominantly light brown, dark brown or black</td><td rowspan="1" colspan="1">5</td></tr><tr><td rowspan="1" colspan="1">5</td><td rowspan="1" colspan="1">Macula anteriad of the first median plate wider than diameter of eye; light brown band covering almost the entire surface of clypeus; orange maculae covering almost entirely the median plates</td><td rowspan="1" colspan="1"><italic><tp:taxon-name>Chinavia aseada</tp:taxon-name></italic> (Rolston, 1983)</td></tr><tr><td rowspan="1" colspan="1">–</td><td rowspan="1" colspan="1">Macula anteriad of the first median plate smaller than diameter of eye; clypeus immaculate; orange maculae covering almost half of the median plates</td><td rowspan="1" colspan="1"><italic><tp:taxon-name>Chinavia nigridorsata</tp:taxon-name></italic> (Breddin, 1901)</td></tr><tr><td rowspan="1" colspan="1">6</td><td rowspan="1" colspan="1">Lateral plates yellow emarginated in black</td><td rowspan="1" colspan="1"><italic><tp:taxon-name>Chinavia impicticornis</tp:taxon-name></italic> (Stål, 1872)</td></tr><tr><td rowspan="1" colspan="1">–</td><td rowspan="1" colspan="1">Lateral plates orange to red emarginated in black</td><td rowspan="1" colspan="1">7</td></tr><tr><td rowspan="1" colspan="1">7</td><td rowspan="1" colspan="1">Scutellum without median macula</td><td rowspan="1" colspan="1">8</td></tr><tr><td rowspan="1" colspan="1">–</td><td rowspan="1" colspan="1">Scutellum with median macula</td><td rowspan="1" colspan="1">9</td></tr><tr><td rowspan="1" colspan="1">8</td><td rowspan="1" colspan="1">Median plates orange at the middle; abdomen with three pairs of white maculae, between lateral and median plates</td><td rowspan="1" colspan="1"><italic><tp:taxon-name>Chinavia pengue</tp:taxon-name></italic> (Rolston, 1983)</td></tr><tr><td rowspan="1" colspan="1">–</td><td rowspan="1" colspan="1">Median plates green at the middle; abdomen with four pairs of white maculae, between lateral and median plates</td><td rowspan="1" colspan="1"><italic><tp:taxon-name>Chinavia longicorialis</tp:taxon-name></italic> (Breddin, 1901)</td></tr><tr><td rowspan="1" colspan="1">9</td><td rowspan="1" colspan="1">Abdominal maculae white; lateral and median plates with red orange maculae</td><td rowspan="1" colspan="1"><italic><tp:taxon-name>Chinavia ubica</tp:taxon-name></italic> (Rolston, 1983)</td></tr><tr><td rowspan="1" colspan="1">–</td><td rowspan="1" colspan="1">Abdominal maculae white and orange; lateral and median plates with orange maculae</td><td rowspan="1" colspan="1">10</td></tr><tr><td rowspan="1" colspan="1">10</td><td rowspan="1" colspan="1">Mesonotum with small orange maculae, uniformly distributed</td><td rowspan="1" colspan="1"><italic><tp:taxon-name>Chinavia runaspis</tp:taxon-name></italic> (Dallas, 1851)</td></tr><tr><td rowspan="1" colspan="1">–</td><td rowspan="1" colspan="1">Mesonotum with maculae restricted to the median region and margins</td><td rowspan="1" colspan="1">11</td></tr><tr><td rowspan="1" colspan="1">11</td><td rowspan="1" colspan="1">Scutellum at middle with a round macula anteriad of an oblong macula, both orange; abdomen with a pair (1+1) of orange maculae and four pairs (4+4) of small white maculae between lateral and median plates</td><td rowspan="1" colspan="1"><italic><tp:taxon-name>Chinavia obstinata</tp:taxon-name></italic> (Stål, 1860)</td></tr><tr><td rowspan="1" colspan="1">–</td><td rowspan="1" colspan="1">Scutellum at middle with a large orange macula; abdomen with a pair (1+1) of orange maculae and four pairs (4+4) of large white maculae between lateral and median plates</td><td rowspan="1" colspan="1"><italic><tp:taxon-name>Chinavia brasicola</tp:taxon-name></italic> (Rolston, 1983)</td></tr><!--PageBreak--></tbody></table></table-wrap></sec></tp:treatment-sec><ref-list><ref id="B29"><mixed-citation xmlns:xlink="http://www.w3.org/1999/xlink" xlink:type="simple"><person-group><name name-style="western"><surname>Schwertner</surname><given-names>CF</given-names></name><name name-style="western"><surname>Grazia</surname><given-names>J</given-names></name></person-group> (<year>2007</year>) <article-title>O gênero <italic>Chinavia</italic> Orian (Hemiptera, Pentatomidae, Pentatominae) no Brasil, com chave pictórica para os adultos.</article-title><source>Revista Brasileira de Entomologia</source><volume>51</volume>: <fpage>416</fpage>-<lpage>435</lpage>. doi: <ext-link ext-link-type="uri" xlink:href="http://dx.doi.org/10.1590/S0085-56262007000400005" xlink:type="simple">10.1590/S0085-56262007000400005</ext-link></mixed-citation></ref></ref-list></tp:taxon-treatment>
